# Supplementary material for: Polyethylene Glycol-b-poly(trialkylsilyl methacrylate-co-methyl methacrylate) Hydrolyzable Block Copolymers for Eco-Friendly Self-Polishing Marine Coatings
Source: Polymers (Basel). 2022 Oct 28;14(21):4589. doi: 10.3390/polym14214589 (PMC9656287; doi:10.3390/polym14214589)
Supplement: Supplementary file 1 [file polymers-14-04589-s001.zip]

Archive with 1 entries (1 files):
- polymers-1993040-supplementary.pdf
